# Supplementary material for: Nanoarchitectonics of Fe-Doped Ni3S2 Arrays on Ni Foam from MOF Precursors for Promoted Oxygen Evolution Reaction Activity
Source: Nanomaterials (Basel). 2024 Sep 4;14(17):1445. doi: 10.3390/nano14171445 (PMC11397559; doi:10.3390/nano14171445)
Supplement: Supplementary file 1 [file nanomaterials-14-01445-s001.zip]

Archive with 1 entries (1 files):
- nanomaterials-3153845-supplementary.pdf
